# Supplementary material for: Patient-Derived Xenografts of High-Grade Serous Ovarian Cancer Subtype as a Powerful Tool in Pre-Clinical Research
Source: Cancers (Basel). 2021 Dec 15;13(24):6288. doi: 10.3390/cancers13246288 (PMC8699796; doi:10.3390/cancers13246288)
Supplement: Supplementary file 1 [file cancers-13-06288-s001.zip]

Archive with 1 entries (1 files):
- cancers-1483014-supplementary.pdf
